# Supplementary material for: Insights into ThB40: Stability, Electronic Structure, and Interaction
Source: Molecules. 2024 Mar 8;29(6):1222. doi: 10.3390/molecules29061222 (PMC10975232; doi:10.3390/molecules29061222)
Supplement: Supplementary file 1 [file molecules-29-01222-s001.zip]

Archive with 1 entries (1 files):
- molecules-2882488-supplementary.pdf
